# Supplementary material for: Anisotropic Phonon Bands in H-Bonded Molecular Crystals: The Instructive Case of α-Quinacridone
Source: ACS Mater Au. 2023 May 26;3(4):371–85. doi: 10.1021/acsmaterialsau.3c00011 (PMC10347688; doi:10.1021/acsmaterialsau.3c00011)
Supplement: Supplementary file 2 — mg3c00011_si_002.zip [file mg3c00011_si_002.zip]

Archive with 13 entries (13 files):
- mode004_1d090THz.mp4
- mode005_1d483THz.mp4
- mode006_1d587THz.mp4
- mode007_2d996THz.mp4
- mode008_3d246THz.mp4
- mode009_3d516THz.mp4
- mode010_3d569THz.mp4
- mode011_4d497THz.mp4
- mode012_5d001THz.mp4
- mode013_6d159THz.mp4
- mode014_6d166THz.mp4
- mode015_6d891THz.mp4
- mode016_7d231THz.mp4
